# Supplementary material for: A critical residue in the α1M2–M3 linker regulating mammalian GABAA receptor pore gating by diazepam
Source: eLife. 2021 Feb 16;10:e64400. doi: 10.7554/eLife.64400 (PMC7899671; doi:10.7554/eLife.64400)
Supplement: Figure 9—source code 1. [file elife-64400-fig9-code1.zip]

Archive with 1 entries (1 files):
- Figure_9.m
